# Supplementary material for: Cross-Species Sex Identification and Comparative Analysis of the SRY Gene in American Mammals
Source: Animals (Basel). 2026 Jun 23;16(13):1949. doi: 10.3390/ani16131949 (PMC13360611; doi:10.3390/ani16131949)
Supplement: Supplementary file 1 [file animals-16-01949-s001.zip]

Archive with 15 entries (15 files):
- Figure S5.jpg
- Table S1 sample information and DNA content.xlsx
- Table S2 American animals’ mRNA and protein accessions of SRY.xlsx
- Table S3 homology modeling and validtion.xlsx
- Table S4 sloth alignment.xlsx
- Table S5 giant anteater alignment.xlsx
- Table S6 jaguar alignment.xlsx
- Table S7 pygmy alignment.xlsx
- Table S8 coati alignment.xlsx
- Table S9 maned wolf alignment.xlsx
- Table S10 saki alignment.xlsx
- Figure S1.jpg
- Figure S2.jpg
- Figure S3.jpg
- Figure S4.jpg
