# Supplementary material for: Cross-Species Sex Identification and Comparative Analysis of the SRY Gene in American Mammals
Source: Animals (Basel). 2026 Jun 23;16(13):1949. doi: 10.3390/ani16131949 (PMC13360611; doi:10.3390/ani16131949)
Supplement: Supplementary file 1 [file animals-16-01949-s001.zip › Table S1 sample information and DNA content.xlsx]

## Sheet: Sheet1
Number	Species	Simple type	Sex	DNA content (ng/μl)	Electrophoresis
1	two-toed sloth	Hair folicle	female	18.5	yes
2	two-toed sloth	Hair folicle	female	25.3	yes
3	two-toed sloth	Hair folicle	female	35.8	yes
4	two-toed sloth	Hair folicle	male	30.5	yes
5	two-toed sloth	Hair folicle	female	23.9	yes
6	two-toed sloth	Hair folicle	female	30.7	yes
7	giant anteater	Hair folicle	female	47.5	yes
8	giant anteater	Hair folicle	male	51	yes
9	giant anteater	Hair folicle	female	45.4	yes
10	giant anteater	Hair folicle	female	42.6	yes
11	giant anteater	Hair folicle	female	40.3	yes
12	giant anteater	Hair folicle	male	19.8	yes
13	giant anteater	Hair folicle	male	57.5	yes
14	giant anteater	Hair folicle	male	66.5	yes
15	giant anteater	liver	male	250	yes
16	giant anteater	liver	female	131	yes
17	South American coati	liver	male	198	yes
18	jaguar	liver	male	186.5	yes
19	jaguar	liver	female	201.5	yes
20	maned wolf	liver	male	290	yes
21	maned wolf	liver	male	137.5	yes
22	pygmy marmoset	liver	male	21.4	yes
23	black-bearded saki	liver	male	40.8	yes
24	South American coati	liver	female	265	yes
25	two-toed sloth	Hair folicle	male	6.73	low DNA content
26	two-toed sloth	Hair folicle	female	22.9	yes
27	two-toed sloth	Hair folicle	male	10.7	low DNA content
28	two-toed sloth	Hair folicle	male	8.7	low DNA content
29	two-toed sloth	Hair folicle	male	7.69	low DNA content
30	two-toed sloth	Hair folicle	female	118	yes
31	two-toed sloth	Hair folicle	female	12.8	low DNA content
Note: The sample numbers correspond to the individual numbers in the supplementary Figures 2-4.
