# Supplementary material for: Cross-Species Sex Identification and Comparative Analysis of the SRY Gene in American Mammals
Source: Animals (Basel). 2026 Jun 23;16(13):1949. doi: 10.3390/ani16131949 (PMC13360611; doi:10.3390/ani16131949)
Supplement: Supplementary file 1 [file animals-16-01949-s001.zip › Table S2 American animals’ mRNA and protein accessions of SRY.xlsx]

## Sheet: Sheet1
Order	Family	Species	mRNA accession	Protein accession
Carnivora	Phocidae	Halichoerus grypus	AY424660.1	AAR10371.1
		Phoca groenlandica	AY424659.1	AAR10370.1
		Pusa hispida	AY424663.1	AAR10374.1
		Phoca largha	AY424664.1	AAR10375.1
		Phoca vitulina	AY424662.1	AAR10373.1
		Cystophora cristata	AY424658.1	AAR10369.1
		Erignathus barbatus	AY424665.1	AAR10376.1
		Leptonychotes weddellii	KY608931.1	ASU04323.1
		Hydrurga leptonyx	AY424655.1	AAR10366.1
		Neomonachus schauinslandi	XM_021693078.1	XP_021548753.1
		Mirounga leonina	AY424657.1	AAR10368.1
		Mirounga angustirostris	AY424656.1	AAR10367.1
	Otariidae	Callorhinus ursinus	AY424652.1	AAR10363.1
		Zalophus californianus	AY424650.1	AAR10361.1
		Arctocephalus australis	AY429653.1	AAR10382.1
		Eumetopias jubatus	AY424649.1	AAR10360.1
		Arctocephalus gazella	AY424651.1	AAR10362.1
	Odobenidae	Odobenus rosmarus divergens	XM_004417134.1	XP_004417191.1
	Mustelidae	Enhydra lutris	AY424668.1	AAR10379.1
		Gulo gulo luscus	OM569650.1	UQT06329.1
		Mustela nigripes	XM_059386416.1	XP_059242399.1
	Canidae	Canis lupus baileyi	XM_072819280.1	XP_072675381.1
		Vulpes vulpes	EU371736.1	ABY81088.1
		Vulpes lagopus	EU371737.1	ABY81089.1
	Felidae	Panthera onca	DQ095180.1	ABA64501.1
		Leopardus guigna	DQ095191.1	ABA64512.1
		Leopardus geoffroyi	DQ095194.1	ABA64515.1
		Leopardus colocola	DQ095183.1	ABA64504.1
		Herpailurus yagouaroundi	DQ095179.1	ABA64500.1
		Leopardus tigrinus	DQ095173.1	ABA64494.1
		Leopardus pardalis	DQ095177.1	ABA64498.1
		Leopardus wiedii	DQ095186.1	ABA64507.1
		Puma concolor	DQ095190.1	ABA64511.1
		Lynx canadensis	DQ095166.1	ABA64487.1
		Lynx rufus	DQ095170.1	ABA64491.1
Xenarthra	Myrmecophagidae	Tamandua tetradactyla	XM_077147135.1	XP_077003250.1
		Myrmecophaga tridactyla	EU797119.1	ACF57852.1
	Choloepodidae	Choloepus didactylus	XM_037824592.1	XP_037680520.1
	Dasypodidae	Dasypus novemcinctus	XM_071213671.1	XP_071069772.1
Primates	Hominidae	Homo sapiens	NM_003140.3	NP_003131.1
	Cebidae	Cebus capucinus	AF338388.1	AAM27909.1
		Cebus albifrons	AF338385.1	AAM27906.1
		Cebus imitator	XM_017518856.1	XP_017374345.1
		Sapajus apella apella	AF338386.1	AAM27907.1
		Cebus olivaceus	AF338389.1	AAM27910.1
		Alouatta pigra	DQ875680.1	ABL73922.1
		Alouatta palliata	DQ875673.1	ABL73915.1
	Aotidae	Aotus azarai	AF338375.1	AAM27896.1
		Aotus nigriceps	HQ018925.1	ADM25831.1
		Aotus trivirgatus	HQ018926.1	ADM25832.1
		Aotus griseimembra	AF338374.1	AAM27895.1
		Aotus vociferans	HQ018928.1	ADM25834.1
	Callitrichidae	Leontopithecus chrysomelas	AF338370.1	AAM27891.1
		Saguinus midas midas	AF338391.1	AAM27912.1
		Callimico goeldii	AF338383.1	AAM27904.1
		Callithrix aurita	AF338377.1	AAM27898.1
		Cebuella pygmaea	AF338382.1	AAM27903.1
		Callithrix jacchus	FJ527004.1	ACL51659.1
		Callithrix geoffroyi	AF338378.1	AAM27899.1
Rodentia	Muridae	Mus musculus	NM_011564.1	NP_035694.1
	Sciuridae	Ictidomys tridecemlineatus	XM_078035425.1	XP_077891551.1
		Marmota monax	XM_046420173.2	XP_046276129.1
		Marmota flaviventris	XM_071607069.1	XP_071463170.1
		Callospermophilus lateralis	XM_077107872.1	XP_076963987.1
Artiodactyla	Bovidae	Ovis canadensis	XM_069573632.1	XP_069429733.1
		Ovis dalli	JN992669.1	AEW12052.1
		Bison bison bison	XM_010860135.1	XP_010858437.1
	Cervidae	Odocoileus hemionus	ON924880.1	WMM34611.1
		Odocoileus virginianus	XM_020896759.1	XP_020752418.1
Didelphimorphia	Didelphidae	Monodelphis domestica	XM_056809920.1	XP_056665898.1
