# Supplementary material for: Cross-Species Sex Identification and Comparative Analysis of the SRY Gene in American Mammals
Source: Animals (Basel). 2026 Jun 23;16(13):1949. doi: 10.3390/ani16131949 (PMC13360611; doi:10.3390/ani16131949)
Supplement: Supplementary file 1 [file animals-16-01949-s001.zip › Table S3 homology modeling and validtion.xlsx]

## Sheet: Sheet2
Species	Template	GMQE	Sequence identity	Method	Seq Similarity	Coverage	Ramachandran favored regions	Ramachandran disallowed regions	RMSD vs 1J46 (Å)	HMG-box domain average pLDDT (mean ± SD)	HMG-box domain pLDDT>0.9
Jaguar	Q6TC33.1.A	0.67	0.7186	AlphaFold v2	0.52	0.99	0.7478	0.1174	0.881	0.96±0.05	0.938953
Bison	Q7JGF7.1.A	0.66	0.9956	AlphaFold v2	0.62	1	0.6211	0.1674	0.873	0.97±0.05	0.925501
Woodchuck	F8U7L0.1.A	0.66	0.7134	AlphaFold v2	0.52	0.92	0.7051	0.1667	0.963	0.96±0.06	0.914286
Mouse	Q05738.1.A	0.68	1	AlphaFold v2	0.65	0.95	0.9013	0.0373	0.936	0.95±0.04	0.911854
Marmoset	P51501.1.A	0.66	1	AlphaFold v2	0.62	1	0.6667	0.1778	0.858	0.95±0.08	0.911846
Sloth	P79704.1.A	0.24	1	AlphaFold v2	0.62	0.28	1	0	0.704	0.86±0.07	0.237895
Opossum	A0A0A7RQ35.1.A	0.58	0.9902	AlphaFold v2	0.62	0.9	0.797	0.0842	0.91	0.96±0.03	0.952454
