# Supplementary material for: Cross-Species Sex Identification and Comparative Analysis of the SRY Gene in American Mammals
Source: Animals (Basel). 2026 Jun 23;16(13):1949. doi: 10.3390/ani16131949 (PMC13360611; doi:10.3390/ani16131949)
Supplement: Supplementary file 1 [file animals-16-01949-s001.zip › Table S4 sloth alignment.xlsx]

## Sheet: sloth-Alignment-Descriptions
two-toed sloth-Alignment-Descriptions
Description	Scientific Name	Max Score	Total Score	Query Cover	E value	Per. ident	Acc. Len	Accession
PREDICTED: Choloepus didactylus sex determining region Y (SRY), mRNA	Choloepus didactylus	289	289	0.88	3e-82	97.67	603	XM_037824592.1
Choloepus didactylus SRY gene, partial cds	Choloepus didactylus	256	256	0.75	6e-72	99.32	166	D82998.1
PREDICTED: Tamandua tetradactyla sex determining region Y (SRY), mRNA	Tamandua tetradactyla	226	226	0.88	3e-63	89.53	1438	XM_077147135.1
Myrmecophaga tridactyla SRY protein gene, partial cds	Myrmecophaga tridactyla	213	213	0.88	7e-59	87.79	191	EU797119.1
PREDICTED: Dasypus novemcinctus sex-determining region Y protein-like (LOC139438572), mRNA	Dasypus novemcinctus	208	208	0.88	8e-58	87.21	705	XM_071213671.1
