# Supplementary material for: Cross-Species Sex Identification and Comparative Analysis of the SRY Gene in American Mammals
Source: Animals (Basel). 2026 Jun 23;16(13):1949. doi: 10.3390/ani16131949 (PMC13360611; doi:10.3390/ani16131949)
Supplement: Supplementary file 1 [file animals-16-01949-s001.zip › Table S5 giant anteater alignment.xlsx]

## Sheet: anteater-Alignment-Descriptions
giant anteater-Alignment-Descriptions
Description	Scientific Name	Max Score	Total Score	Query Cover	E value	Per. ident	Acc. Len	Accession
Myrmecophaga tridactyla SRY protein gene, partial cds	Myrmecophaga tridactyla	298	298	0.87	6e-85	98.84	191	EU797119.1
PREDICTED: Tamandua tetradactyla sex determining region Y (SRY), mRNA	Tamandua tetradactyla	276	276	0.87	7e-78	95.93	1438	XM_077147135.1
PREDICTED: Dasypus novemcinctus sex-determining region Y protein-like (LOC139438572), mRNA	Dasypus novemcinctus	213	213	0.87	7e-59	87.79	705	XM_071213671.1
PREDICTED: Choloepus didactylus sex determining region Y (SRY), mRNA	Choloepus didactylus	204	204	0.87	4e-56	86.63	603	XM_037824592.1
Choloepus didactylus SRY gene, partial cds	Choloepus didactylus	171	171	0.73	2e-46	86.81	166	D82998.1
