# Supplementary material for: Cross-Species Sex Identification and Comparative Analysis of the SRY Gene in American Mammals
Source: Animals (Basel). 2026 Jun 23;16(13):1949. doi: 10.3390/ani16131949 (PMC13360611; doi:10.3390/ani16131949)
Supplement: Supplementary file 1 [file animals-16-01949-s001.zip › Table S6 jaguar alignment.xlsx]

## Sheet: jaguar-Alignment-Descriptions
jaguar-Alignment-Descriptions
Description	Scientific Name	Max Score	Total Score	Query Cover	E value	Per. ident	Acc. Len	Accession
Panthera onca sex-determining region Y protein (SRY) gene, complete cds	Panthera onca	310	310	0.93	6e-87	98.33	2660	DQ095180.1
Oncifelis geoffroyi sex-determining region Y protein (SRY) gene, complete cds	Leopardus geoffroyi	307	307	0.89	2e-86	100	2728	DQ095194.1
Leopardus pardalis sex-determining region Y protein (SRY) gene, complete cds	Leopardus pardalis	307	307	0.89	2e-86	100	2739	DQ095177.1
Lynx rufus sex-determining region Y protein (SRY) gene, complete cds	Lynx rufus	307	307	0.89	2e-86	100	2723	DQ095170.1
Oncifelis guigna sex-determining region Y protein (SRY) gene, complete cds	Leopardus guigna	307	307	0.89	2e-86	100	2733	DQ095191.1
Leopardus tigrinus sex-determining region Y protein (SRY) gene, complete cds	Leopardus tigrinus	307	307	0.89	2e-86	100	2731	DQ095173.1
Lynx canadensis sex-determining region Y protein (SRY) gene, complete cds	Lynx canadensis	307	307	0.89	2e-86	100	2722	DQ095166.1
Leopardus wiedii sex-determining region Y protein (SRY) gene, complete cds	Leopardus wiedii	307	307	0.89	2e-86	100	2745	DQ095186.1
Oncifelis colocolo sex-determining region Y protein (SRY) gene, complete cds	Leopardus colocola	307	307	0.89	2e-86	100	2739	DQ095183.1
Puma concolor sex-determining region Y protein (SRY) gene, complete cds	Puma concolor	303	303	0.89	9e-85	99.41	2792	DQ095190.1
Herpailurus yaguarondi sex-determining region Y protein (SRY) gene, complete cds	Herpailurus yagouaroundi	303	303	0.89	9e-85	99.41	2765	DQ095179.1
Arctocephalus gazella sex determining region Y protein (SRY) gene, complete cds	Arctocephalus gazella	276	276	0.89	1e-76	95.88	1228	AY424651.1
Eumetopias jubatus sex determining region Y protein (SRY) gene, complete cds	Eumetopias jubatus	276	276	0.89	1e-76	95.88	1227	AY424649.1
Arctocephalus australis sex determining region Y protein (SRY) gene, complete cds	Arctocephalus australis	276	276	0.89	1e-76	95.88	945	AY429653.1
Callorhinus ursinus sex determining region Y protein (SRY) gene, complete cds	Callorhinus ursinus	276	276	0.89	1e-76	95.88	1225	AY424652.1
PREDICTED: Canis lupus baileyi sex-determining region Y protein (LOC140629709), mRNA	Canis lupus baileyi	276	276	0.89	1e-76	95.88	1126	XM_072819280.1
Zalophus californianus sex determining region Y protein (SRY) gene, complete cds	Zalophus californianus	276	276	0.89	1e-76	95.88	1229	AY424650.1
PREDICTED: Odobenus rosmarus divergens sex determining region Y (SRY), mRNA	Odobenus rosmarus divergens	271	271	0.89	1e-75	95.29	663	XM_004417134.1
Phoca vitulina sex determining region Y protein (SRY) gene, complete cds	Phoca vitulina	271	271	0.89	1e-75	95.29	1235	AY424662.1
Vulpes vulpes SRY protein gene, complete cds	Vulpes vulpes	271	271	0.89	1e-75	95.29	663	EU371736.1
Hydrurga leptonyx sex determining region Y protein (SRY) gene, complete cds	Hydrurga leptonyx	271	271	0.89	1e-75	95.29	1236	AY424655.1
Phoca largha sex determining region Y protein (SRY) gene, complete cds	Phoca largha	271	271	0.89	1e-75	95.29	1234	AY424664.1
Phoca hispida sex determining region Y protein (SRY) gene, complete cds	Pusa hispida	271	271	0.89	1e-75	95.29	1236	AY424663.1
Halichoerus grypus sex determining region Y protein (SRY) gene, complete cds	Halichoerus grypus	271	271	0.89	1e-75	95.29	1236	AY424660.1
Cystophora cristata sex determining region Y protein (SRY) gene, complete cds	Cystophora cristata	271	271	0.89	1e-75	95.29	1236	AY424658.1
Leptonychotes weddellii isolate K34 sex-determining region Y protein (SRY) gene, partial cds	Leptonychotes weddellii	271	271	0.89	1e-75	95.29	874	KY608931.1
Mirounga leonina sex determining region Y protein (SRY) gene, complete cds	Mirounga leonina	271	271	0.89	1e-75	95.29	1234	AY424657.1
Gulo gulo luscus SRYL (SRYL) gene, complete cds	Gulo gulo luscus	271	271	0.89	1e-75	95.29	729	OM569650.1
Mirounga angustirostris sex determining region Y protein (SRY) gene, complete cds	Mirounga angustirostris	267	267	0.89	6e-74	94.71	1235	AY424656.1
Phoca groenlandica sex determining region Y protein (SRY) gene, complete cds	Phoca groenlandica	267	267	0.89	6e-74	94.71	1234	AY424659.1
Erignathus barbatus sex determining region Y protein (SRY) gene, complete cds	Erignathus barbatus	267	267	0.89	6e-74	94.71	1235	AY424665.1
Vulpes lagopus SRY protein gene, complete cds	Vulpes lagopus	267	267	0.89	6e-74	94.71	663	EU371737.1
PREDICTED: Mustela nigripes sex determining region Y (SRY), mRNA	Mustela nigripes	267	267	0.89	6e-74	94.71	675	XM_059386416.1
PREDICTED: Neomonachus schauinslandi sex determining region Y (SRY), mRNA	Neomonachus schauinslandi	267	267	0.89	6e-74	94.71	681	XM_021693078.1
Enhydra lutris sex determining region Y protein (SRY) gene, complete cds	Enhydra lutris	262	262	0.89	7e-73	94.12	1005	AY424668.1
