# Supplementary material for: Cross-Species Sex Identification and Comparative Analysis of the SRY Gene in American Mammals
Source: Animals (Basel). 2026 Jun 23;16(13):1949. doi: 10.3390/ani16131949 (PMC13360611; doi:10.3390/ani16131949)
Supplement: Supplementary file 1 [file animals-16-01949-s001.zip › Table S7 pygmy alignment.xlsx]

## Sheet: Cebuella pygmaea-Alignment-Desc
Cebuella pygmaea-Alignment-Descriptions
Description	Scientific Name	Max Score	Total Score	Query Cover	E value	Per. ident	Acc. Len	Accession
Cebuella pygmaea SRY (SRY) gene, partial cds	Cebuella pygmaea	290	290	0.86	9e-74	98.24	809	AF338382.1
Callithrix jacchus sex determining region Y (SRY) mRNA, complete cds	Callithrix jacchus	281	281	0.86	5e-71	97.06	841	FJ527004.1
Callithrix aurita SRY (SRY) gene, partial cds	Callithrix aurita	281	281	0.86	5e-71	97.06	823	AF338377.1
Callithrix geoffroyi SRY (SRY) gene, partial cds	Callithrix geoffroyi	281	281	0.86	5e-71	97.06	832	AF338378.1
Saguinus midas midas SRY (SRY) gene, partial cds	Saguinus midas midas	277	277	0.86	6e-70	96.47	806	AF338391.1
Aotus trivirgatus isolate 18440 SRY (SRY) gene, partial cds	Aotus trivirgatus	272	272	0.86	2e-68	95.88	829	HQ018926.1
PREDICTED: Cebus imitator sex determining region Y (SRY), mRNA	Cebus imitator	272	272	0.86	2e-68	95.88	716	XM_017518856.1
Alouatta pigra isolate S182 truncated sex determination protein (SRY) gene, complete cds	Alouatta pigra	272	272	0.86	2e-68	95.88	821	DQ875680.1
Callimico goeldii SRY (SRY) gene, partial cds	Callimico goeldii	272	272	0.86	2e-68	95.88	809	AF338383.1
Cebus capucinus SRY (SRY) gene, partial cds	Cebus capucinus	272	272	0.86	2e-68	95.88	832	AF338388.1
Aotus lemurinus SRY (SRY) gene, partial cds	Aotus griseimembra	272	272	0.86	2e-68	95.88	829	AF338374.1
Leontopithecus chrysomelas SRY (SRY) gene, partial cds	Leontopithecus chrysomelas	272	272	0.86	2e-68	95.88	832	AF338370.1
Aotus vociferans isolate AV3051 SRY (SRY) gene, partial cds	Aotus vociferans	272	272	0.86	2e-68	95.88	829	HQ018928.1
Cebus albifrons SRY (SRY) gene, partial cds	Cebus albifrons	272	272	0.86	2e-68	95.88	832	AF338385.1
Cebus olivaceus SRY (SRY) gene, partial cds	Cebus olivaceus	272	272	0.86	2e-68	95.88	832	AF338389.1
Aotus azarai SRY (SRY) gene, partial cds	Aotus azarai	272	272	0.86	2e-68	95.88	829	AF338375.1
Alouatta palliata isolate S001 sex determination protein (SRY) gene, partial cds	Alouatta palliata	272	272	0.86	2e-68	95.88	821	DQ875673.1
Cebus apella apella SRY (SRY) gene, partial cds	Sapajus apella apella	268	268	0.86	3e-67	95.29	832	AF338386.1
Aotus nigriceps isolate CPRJ2203 SRY (SRY) gene, partial cds	Aotus nigriceps	268	268	0.86	3e-67	95.29	829	HQ018925.1
