# Supplementary material for: Cross-Species Sex Identification and Comparative Analysis of the SRY Gene in American Mammals
Source: Animals (Basel). 2026 Jun 23;16(13):1949. doi: 10.3390/ani16131949 (PMC13360611; doi:10.3390/ani16131949)
Supplement: Supplementary file 1 [file animals-16-01949-s001.zip › Table S8 coati alignment.xlsx]

## Sheet: south American coati-Alignment-
south American coati-Alignment-Descriptions
Description	Scientific Name	Max Score	Total Score	Query Cover	E value	Per. ident	Acc. Len	Accession
PREDICTED: Odobenus rosmarus divergens sex determining region Y (SRY), mRNA	Odobenus rosmarus divergens	259	259	0.92	9e-72	93.22	663	XM_004417134.1
Hydrurga leptonyx sex determining region Y protein (SRY) gene, complete cds	Hydrurga leptonyx	259	259	0.92	9e-72	93.22	1236	AY424655.1
Leptonychotes weddellii isolate K34 sex-determining region Y protein (SRY) gene, partial cds	Leptonychotes weddellii	259	259	0.92	9e-72	93.22	874	KY608931.1
Mirounga leonina sex determining region Y protein (SRY) gene, complete cds	Mirounga leonina	259	259	0.92	9e-72	93.22	1234	AY424657.1
Callorhinus ursinus sex determining region Y protein (SRY) gene, complete cds	Callorhinus ursinus	255	255	0.91	1e-70	93.14	1225	AY424652.1
Mirounga angustirostris sex determining region Y protein (SRY) gene, complete cds	Mirounga angustirostris	254	254	0.92	4e-70	92.66	1235	AY424656.1
Erignathus barbatus sex determining region Y protein (SRY) gene, complete cds	Erignathus barbatus	254	254	0.92	4e-70	92.66	1235	AY424665.1
PREDICTED: Neomonachus schauinslandi sex determining region Y (SRY), mRNA	Neomonachus schauinslandi	254	254	0.92	4e-70	92.66	681	XM_021693078.1
Phoca vitulina sex determining region Y protein (SRY) gene, complete cds	Phoca vitulina	254	254	0.92	4e-70	92.66	1235	AY424662.1
Phoca largha sex determining region Y protein (SRY) gene, complete cds	Phoca largha	254	254	0.92	4e-70	92.66	1234	AY424664.1
Phoca hispida sex determining region Y protein (SRY) gene, complete cds	Pusa hispida	254	254	0.92	4e-70	92.66	1236	AY424663.1
Halichoerus grypus sex determining region Y protein (SRY) gene, complete cds	Halichoerus grypus	254	254	0.92	4e-70	92.66	1236	AY424660.1
Cystophora cristata sex determining region Y protein (SRY) gene, complete cds	Cystophora cristata	254	254	0.92	4e-70	92.66	1236	AY424658.1
Arctocephalus gazella sex determining region Y protein (SRY) gene, complete cds	Arctocephalus gazella	254	254	0.92	4e-70	92.66	1228	AY424651.1
Eumetopias jubatus sex determining region Y protein (SRY) gene, complete cds	Eumetopias jubatus	254	254	0.92	4e-70	92.66	1227	AY424649.1
Arctocephalus australis sex determining region Y protein (SRY) gene, complete cds	Arctocephalus australis	254	254	0.92	4e-70	92.66	945	AY429653.1
Zalophus californianus sex determining region Y protein (SRY) gene, complete cds	Zalophus californianus	254	254	0.92	4e-70	92.66	1229	AY424650.1
Phoca groenlandica sex determining region Y protein (SRY) gene, complete cds	Phoca groenlandica	250	250	0.92	5e-69	92.09	1234	AY424659.1
PREDICTED: Mustela nigripes sex determining region Y (SRY), mRNA	Mustela nigripes	250	250	0.92	5e-69	92.09	675	XM_059386416.1
PREDICTED: Canis lupus baileyi sex-determining region Y protein (LOC140629709), mRNA	Canis lupus baileyi	246	246	0.91	6e-68	92	1126	XM_072819280.1
Enhydra lutris sex determining region Y protein (SRY) gene, complete cds	Enhydra lutris	245	245	0.92	2e-67	91.53	1005	AY424668.1
Gulo gulo luscus SRYL (SRYL) gene, complete cds	Gulo gulo luscus	245	245	0.92	2e-67	91.53	729	OM569650.1
Vulpes vulpes SRY protein gene, complete cds	Vulpes vulpes	242	242	0.91	2e-66	91.43	663	EU371736.1
Vulpes lagopus SRY protein gene, complete cds	Vulpes lagopus	237	237	0.91	3e-65	90.86	663	EU371737.1
Panthera onca sex-determining region Y protein (SRY) gene, complete cds	Panthera onca	233	233	0.93	1e-63	89.44	2660	DQ095180.1
Oncifelis geoffroyi sex-determining region Y protein (SRY) gene, complete cds	Leopardus geoffroyi	232	232	0.88	1e-63	90.59	2728	DQ095194.1
Leopardus pardalis sex-determining region Y protein (SRY) gene, complete cds	Leopardus pardalis	232	232	0.88	1e-63	90.59	2739	DQ095177.1
Lynx rufus sex-determining region Y protein (SRY) gene, complete cds	Lynx rufus	232	232	0.88	1e-63	90.59	2723	DQ095170.1
Oncifelis guigna sex-determining region Y protein (SRY) gene, complete cds	Leopardus guigna	232	232	0.88	1e-63	90.59	2733	DQ095191.1
Leopardus tigrinus sex-determining region Y protein (SRY) gene, complete cds	Leopardus tigrinus	232	232	0.88	1e-63	90.59	2731	DQ095173.1
Lynx canadensis sex-determining region Y protein (SRY) gene, complete cds	Lynx canadensis	232	232	0.88	1e-63	90.59	2722	DQ095166.1
Leopardus wiedii sex-determining region Y protein (SRY) gene, complete cds	Leopardus wiedii	232	232	0.88	1e-63	90.59	2745	DQ095186.1
Oncifelis colocolo sex-determining region Y protein (SRY) gene, complete cds	Leopardus colocola	232	232	0.88	1e-63	90.59	2739	DQ095183.1
Puma concolor sex-determining region Y protein (SRY) gene, complete cds	Puma concolor	227	227	0.88	5e-62	90	2792	DQ095190.1
Herpailurus yaguarondi sex-determining region Y protein (SRY) gene, complete cds	Herpailurus yagouaroundi	227	227	0.88	5e-62	90	2765	DQ095179.1
