# Supplementary material for: Cross-Species Sex Identification and Comparative Analysis of the SRY Gene in American Mammals
Source: Animals (Basel). 2026 Jun 23;16(13):1949. doi: 10.3390/ani16131949 (PMC13360611; doi:10.3390/ani16131949)
Supplement: Supplementary file 1 [file animals-16-01949-s001.zip › Table S9 maned wolf alignment.xlsx]

## Sheet: wolf-Alignment-Descriptions
maned wolf-Alignment-Descriptions
Description	Scientific Name	Max Score	Total Score	Query Cover	E value	Per. ident	Acc. Len	Accession
PREDICTED: Canis lupus baileyi sex-determining region Y protein (LOC140629709), mRNA	Canis lupus baileyi	284	284	0.87	2e-79	97.63	1126	XM_072819280.1
Vulpes vulpes SRY protein gene, complete cds	Vulpes vulpes	279	279	0.87	1e-77	97.04	663	EU371736.1
Vulpes lagopus SRY protein gene, complete cds	Vulpes lagopus	275	275	0.87	1e-76	96.45	663	EU371737.1
Hydrurga leptonyx sex determining region Y protein (SRY) gene, complete cds	Hydrurga leptonyx	275	275	0.87	1e-76	96.45	1236	AY424655.1
Leptonychotes weddellii isolate K34 sex-determining region Y protein (SRY) gene, partial cds	Leptonychotes weddellii	275	275	0.87	1e-76	96.45	874	KY608931.1
Mirounga leonina sex determining region Y protein (SRY) gene, complete cds	Mirounga leonina	275	275	0.87	1e-76	96.45	1234	AY424657.1
Callorhinus ursinus sex determining region Y protein (SRY) gene, complete cds	Callorhinus ursinus	275	275	0.87	1e-76	96.45	1225	AY424652.1
Enhydra lutris sex determining region Y protein (SRY) gene, complete cds	Enhydra lutris	270	270	0.87	5e-75	95.86	1005	AY424668.1
Mirounga angustirostris sex determining region Y protein (SRY) gene, complete cds	Mirounga angustirostris	270	270	0.87	5e-75	95.86	1235	AY424656.1
Erignathus barbatus sex determining region Y protein (SRY) gene, complete cds	Erignathus barbatus	270	270	0.87	5e-75	95.86	1235	AY424665.1
PREDICTED: Neomonachus schauinslandi sex determining region Y (SRY), mRNA	Neomonachus schauinslandi	270	270	0.87	5e-75	95.86	681	XM_021693078.1
PREDICTED: Odobenus rosmarus divergens sex determining region Y (SRY), mRNA	Odobenus rosmarus divergens	270	270	0.87	5e-75	95.86	663	XM_004417134.1
Phoca vitulina sex determining region Y protein (SRY) gene, complete cds	Phoca vitulina	270	270	0.87	5e-75	95.86	1235	AY424662.1
Phoca largha sex determining region Y protein (SRY) gene, complete cds	Phoca largha	270	270	0.87	5e-75	95.86	1234	AY424664.1
Phoca hispida sex determining region Y protein (SRY) gene, complete cds	Pusa hispida	270	270	0.87	5e-75	95.86	1236	AY424663.1
Halichoerus grypus sex determining region Y protein (SRY) gene, complete cds	Halichoerus grypus	270	270	0.87	5e-75	95.86	1236	AY424660.1
Cystophora cristata sex determining region Y protein (SRY) gene, complete cds	Cystophora cristata	270	270	0.87	5e-75	95.86	1236	AY424658.1
Arctocephalus gazella sex determining region Y protein (SRY) gene, complete cds	Arctocephalus gazella	270	270	0.87	5e-75	95.86	1228	AY424651.1
Eumetopias jubatus sex determining region Y protein (SRY) gene, complete cds	Eumetopias jubatus	270	270	0.87	5e-75	95.86	1227	AY424649.1
Arctocephalus australis sex determining region Y protein (SRY) gene, complete cds	Arctocephalus australis	270	270	0.87	5e-75	95.86	945	AY429653.1
Zalophus californianus sex determining region Y protein (SRY) gene, complete cds	Zalophus californianus	270	270	0.87	5e-75	95.86	1229	AY424650.1
Phoca groenlandica sex determining region Y protein (SRY) gene, complete cds	Phoca groenlandica	266	266	0.87	6e-74	95.27	1234	AY424659.1
PREDICTED: Mustela nigripes sex determining region Y (SRY), mRNA	Mustela nigripes	266	266	0.87	6e-74	95.27	675	XM_059386416.1
Gulo gulo luscus SRYL (SRYL) gene, complete cds	Gulo gulo luscus	261	261	0.87	3e-72	94.67	729	OM569650.1
Herpailurus yaguarondi sex-determining region Y protein (SRY) gene, complete cds	Herpailurus yagouaroundi	257	257	0.87	3e-71	94.08	2765	DQ095179.1
Oncifelis geoffroyi sex-determining region Y protein (SRY) gene, complete cds	Leopardus geoffroyi	252	252	0.87	1e-69	93.49	2728	DQ095194.1
Leopardus pardalis sex-determining region Y protein (SRY) gene, complete cds	Leopardus pardalis	252	252	0.87	1e-69	93.49	2739	DQ095177.1
Lynx rufus sex-determining region Y protein (SRY) gene, complete cds	Lynx rufus	252	252	0.87	1e-69	93.49	2723	DQ095170.1
Oncifelis guigna sex-determining region Y protein (SRY) gene, complete cds	Leopardus guigna	252	252	0.87	1e-69	93.49	2733	DQ095191.1
Leopardus tigrinus sex-determining region Y protein (SRY) gene, complete cds	Leopardus tigrinus	252	252	0.87	1e-69	93.49	2731	DQ095173.1
Lynx canadensis sex-determining region Y protein (SRY) gene, complete cds	Lynx canadensis	252	252	0.87	1e-69	93.49	2722	DQ095166.1
Leopardus wiedii sex-determining region Y protein (SRY) gene, complete cds	Leopardus wiedii	252	252	0.87	1e-69	93.49	2745	DQ095186.1
Oncifelis colocolo sex-determining region Y protein (SRY) gene, complete cds	Leopardus colocola	252	252	0.87	1e-69	93.49	2739	DQ095183.1
Panthera onca sex-determining region Y protein (SRY) gene, complete cds	Panthera onca	252	252	0.87	1e-69	93.49	2660	DQ095180.1
Puma concolor sex-determining region Y protein (SRY) gene, complete cds	Puma concolor	248	248	0.87	2e-68	92.9	2792	DQ095190.1
