# Supplementary material for: Cross-Species Sex Identification and Comparative Analysis of the SRY Gene in American Mammals
Source: Animals (Basel). 2026 Jun 23;16(13):1949. doi: 10.3390/ani16131949 (PMC13360611; doi:10.3390/ani16131949)
Supplement: Supplementary file 1 [file animals-16-01949-s001.zip › Table S10 saki alignment.xlsx]

## Sheet: black bearded saki-Alignment-De
black bearded saki-Alignment-Descriptions
Description	Scientific Name	Max Score	Total Score	Query Cover	E value	Per. ident	Acc. Len	Accession
Alouatta palliata isolate S001 sex determination protein (SRY) gene, partial cds	Alouatta palliata	268	268	0.84	5e-75	96.32	821	DQ875673.1
Aotus azarai SRY (SRY) gene, partial cds	Aotus azarai	268	268	0.84	5e-75	96.32	829	AF338375.1
Cebus olivaceus SRY (SRY) gene, partial cds	Cebus olivaceus	268	268	0.84	5e-75	96.32	832	AF338389.1
Cebus albifrons SRY (SRY) gene, partial cds	Cebus albifrons	268	268	0.84	5e-75	96.32	832	AF338385.1
Aotus vociferans isolate AV3051 SRY (SRY) gene, partial cds	Aotus vociferans	268	268	0.84	5e-75	96.32	829	HQ018928.1
Aotus lemurinus SRY (SRY) gene, partial cds	Aotus griseimembra	268	268	0.84	5e-75	96.32	829	AF338374.1
Cebus capucinus SRY (SRY) gene, partial cds	Cebus capucinus	268	268	0.84	5e-75	96.32	832	AF338388.1
Callimico goeldii SRY (SRY) gene, partial cds	Callimico goeldii	268	268	0.84	5e-75	96.32	809	AF338383.1
Alouatta pigra isolate S182 truncated sex determination protein (SRY) gene, complete cds	Alouatta pigra	268	268	0.84	5e-75	96.32	821	DQ875680.1
PREDICTED: Cebus imitator sex determining region Y (SRY), mRNA	Cebus imitator	268	268	0.84	5e-75	96.32	716	XM_017518856.1
Aotus trivirgatus isolate 18440 SRY (SRY) gene, partial cds	Aotus trivirgatus	268	268	0.84	5e-75	96.32	829	HQ018926.1
Saguinus midas midas SRY (SRY) gene, partial cds	Saguinus midas midas	268	268	0.84	5e-75	96.32	806	AF338391.1
Callithrix geoffroyi SRY (SRY) gene, partial cds	Callithrix geoffroyi	268	268	0.84	5e-75	96.32	832	AF338378.1
Callithrix aurita SRY (SRY) gene, partial cds	Callithrix aurita	268	268	0.84	5e-75	96.32	823	AF338377.1
Callithrix jacchus sex determining region Y (SRY) mRNA, complete cds	Callithrix jacchus	268	268	0.84	5e-75	96.32	841	FJ527004.1
Aotus nigriceps isolate CPRJ2203 SRY (SRY) gene, partial cds	Aotus nigriceps	263	263	0.84	2e-73	95.71	829	HQ018925.1
Cebus apella apella SRY (SRY) gene, partial cds	Sapajus apella apella	263	263	0.84	2e-73	95.71	832	AF338386.1
Cebuella pygmaea SRY (SRY) gene, partial cds	Cebuella pygmaea	259	259	0.84	2e-72	95.09	809	AF338382.1
